# Supplementary material for: FANCD2 promotes mitotic rescue from transcription-mediated replication stress in SETX-deficient cancer cells
Source: Commun Biol. 2022 Dec 21;5:1395. doi: 10.1038/s42003-022-04360-2 (PMC9772326; doi:10.1038/s42003-022-04360-2)
Supplement: Supplementary file 3 — Supplementary Data 1 [file 42003_2022_4360_MOESM3_ESM.xlsx]

## Sheet: Figure 1
Figure 1b: Aberrations per metaphase				Figure 1c: Metaphases with fragile chromatin (%)
siLacZ	siSETX	siSETX2		siLac Z	siSETX
3	0			0	60
2	2			0	56
1	1			0	34
2	1
1	3
0	2			Figure 1f: FAND2-positive interphase nuclei (%)
3	2
1	1			siLac Z	siSETX1	siSETX2
1	1			9.2	10.2
1	0			12.2	13.5
1	2			8	13
1	0			13		11.5
1	1			16.5		12.7
1	2			9.5		11.7
0	3
4	1
1	3			Figure 1h: FAND2 foci per mitotic cell
3	2
1	0			siLacZ	siSETX	siSETX2
1	0			2	3
0	2			4	0
1	0			2	0
0	1			1	2
0	2			1	4
0	2			1	6
1	1			1	1
2	1			2	7
0	2			3	3
2	2			1	3
1	2			1	6
1	3			0	7
1	2			3	1
1	2			2	3
1	3			0	0
3	1			3	3
1	2			3	4
1	4			0	4
0	2			3	4
1	0			0	4
1	1			0	2
0	0			0	0
1	1			1	4
0	1			3	10
0	1			1	5
0	3			0	0
1	3			1	2
2	4			1	0
1	3			2	5
1	0			0	11
1	0			0	7
				0	3
1	3			1	3
0	3			2	3
1	3			3	0
1	6			1	6
0	3			2	7
1	3			1	6
1	5			1	4
3	2			1	6
1	3			4	0
3	2			1	3
1	3			0	2
3	5			0	3
0	6			2	0
0	3			1	6
1	2			4	6
1	3			4	0
1	4			4	3
0	7			1	4
1	1
1	3			2	2
2	3			3	1
0	6			1	0
1	2			3	3
1	4			3	5
1	2			2	0
1	2			0	0
1	3			0	4
2	3			2	3
1	2			2	4
2	3			5	4
1	3			1	3
1	2			1	3
2	5			2	3
1	6			0	0
3	1			1	3
1	0			1	0
1	3			1	3
1	1			1	6
1	1			0	2
2	2			0	1
0	1			3	3
1	2			0	2
1	1			0	0
0	1			0	2
2	2			0	0
1	2			3	3
0	3			1	5
2	3			2	2
1	1			2	1
1	3			1	2
				0	2
0	0			1	2
1	1			2	2
1	2			1	4
0	2			2	6
2	1			1	4
0	0			0	2
0	0			2	1
1	0			2	0
2	0			1	1
1	1			2	0
2	0			2	2
0	2			1	3
2	1			3	2
2	1			1	0
0	0			0	3
2	2			0	2
0	1			1	2
3	0			2	6
1	4
0	3			0	0
0	5			0	2
0	1			0	2
0	3			0	2
2	6			0	3
1	0			2	0
1	3			2	0
4	0			1	2
2	0			3	8
1	0			2	3
4	3			2	1
3	4			2	2
4	2			3	4
0	2			6	4
1	0			2	4
0	3			1	2
0	2			3	3
1	3			3	7
2	2			0	0
3	3			0	3
2	1			0	1
2	2			1	0
2	1			3	3
6	0			4	5
1	2			1	0
2	2			1	2
2	2			2	1
1	0			4	1
1	1			2	0
2	2			2	2
0	2			1	0
				1	2
2	3			2	3
1	4			2	3
3	5			1	4
0	5			3	2
0	2			1	2
3	3			3	3
0	6			0	3
0	5			1	5
1	2			2	0
0	1			2	4
1	0			0	2
1	2			0	3
1	1			4	1
1	3			0	5
3	2			2	3
1	0			2	0
1	2			0	3
1	3			1	0
2	2
0	2			1		0
1	1			1		4
2	2			1		1
2	4			0		15
1	2			0		2
1	2			2		6
1	1			3		0
1	2			5		4
0	3			0		0
0	0			4		0
1	0			1		2
2	2			8		1
0	1			0		0
0	3			0		1
3	2			0		4
1	1			0		2
0	1			0		2
2	1			0		7
1	1			0		3
1	2			0		2
0	2			0		3
2	3			0		2
1	4			0		0
0	5			0		1
1	2			2		5
2	3			2		10
2	1			1		4
1	3			2		3
1	1			3		0
1	1			1		1
1	1			0		7
				1		3
5		0		0		0
2		2		0		4
5		2		0		1
2		0		2		3
0		2		0		0
1		3		0		3
1		2		0		2
1		1		0		2
0		0		2		0
0		1		0		0
0		2		5		0
1		1		7		1
0		2		0		2
0		1		0		2
0		0		2		2
0		1		0		4
1		0		0		3
2		1		1		0
1		0
1		0		0		1
1		0		4		3
2		3		1		3
1		0		2		2
0		1		0		2
0		0		3		6
0		0		4		6
1		0		5		0
0		2		4		3
1		1		1		1
0		0		2		2
0		2		1		2
0		2		0		6
1		0		1		8
1		3		0		0
1		2		0		1
1		3		2		0
0		1		4		2
0		2		1		6
1		2		3		3
1		2		2		2
0		3		4		1
0		2		1		2
1		1		2		3
1		1		1		3
1		2		5		4
0		1		2		0
0		1		3		3
1		1		1		2
0		2		1		4
0		2		1		5
				2		1
1		2		1		0
1		3		0		0
1		0		1		2
0		1		2		0
2		2		3		4
2		2		1		6
2		2		0		2
1		0		3		10
1		3		2		1
1		3		2		2
2		1		2		3
1		2		1		1
0		1		0		3
0		1		0		2
0		0		2		1
0		2		0		2
0		1		3		6
1		3		3		3
1		2
1		0		1		2
0		1		0		2
0		2		5		3
0		0		5		6
0		5		3		2
0		3		3		4
0		2		2		1
2		2		2		0
3		4		2		3
3		0		2		2
0		1		2		2
0		2		3		2
0		2		2		1
0		3		0		2
0		0		2		9
2		0		0		4
3		4		0		0
0		3		5		1
1		1		0		3
1		0		1		3
0		1		0		2
0		2		0		2
1		1		2		4
0		1		0		2
1		0		0		4
1		2		0		1
2		1		0		2
2		2		1		2
1		0		3		4
1		2		0		5
1		1		1		3
				0		1
1		1		0		2
1		4		1		2
2		0		0		3
2		2		3		0
1		4		5		2
0		2		0		2
1		4		1		0
1		2		1		1
0		0		7		1
1		2		2		0
1		3		0		2
2		1		2		1
0		1		0		2
2		1		4		1
0		1		0		3
2		0		2		1
1		2		0		3
1		2		1		1
1		1
2		4
2		2
1		0
0		2
1		4
0		3
1		2
2		3
1		3
2		0
2		3
3		2
0		4
1		2
0		1
1		0
2		4
2		2
2		2
0		1
1		1
1		3
3		2
1		1
0		0
0		1
0		2
0		1
0		1
0		2
2		1

## Sheet: Figure 2
Figure 2a: Aberrations per metaphase						Figure 2b: Aberrations per metaphase						Figure 2c: FANCD2 foci per mitotic cell						Figure 2d: FANCD2 foci per mitotic cell						Figure 2e: FANCD2 foci per mitotic cell						Figure 2g: Metaphases with FHIT signals at FRA3B (%)								Figure 2h: Nuclei with FHIT signals at FRA3B (%)
siLacZ	siLacZ + Trip	siSETX	siSETX + Trip			siLacZ	siLac Z + DRB	siSETX	siSETX + DRB			siLacZ	siLacZ + Trip	siSETX	siSETX + Trip			siLacZ	siLacZ + DRB	siSETX	siSETX + DRB			siLacZ + vector	siLacZ + RNH1	siSETX + vector	siSETX + RNH1			siLacZ	siSETX	siLacZ+RNase A	siSETX+RNase A	siLacZ+RNase H1	siSETX+RNase H1			siLacZ	siSETX	siLacZ+RNase A	siSETX+RNase A	siLacZ+RNase H1	siSETX+RNase H1
3	0	0	3			3	0	0	2			1	0	4	0			1	1	4	0			2	0	0	3			16	100	48	48	38	42			100	100	62	76	78	74
2	0	2	1			2	0	2	4			2	0	5	5			2	1	5	5			2	0	5	2			42	94	40	40	40	16			94	92	64	74	78	58
1	0	1	0			1	0	1	0			1	1	5	2			1	1	5	3			0	0	2	3			68	100	36	52	38	40			78	100	34	60	48	66
2	0	1	0			2	0	1	0			1	1	4	0			1	2	4	0			2	0	4	2			34	92	56	52	46	56			74	80	40	62	46	36
1	1	3	1			1	0	3	0			1	0	3	0			1	5	3	0			0	4	3	2
0	1	2	1			0	0	2	1			2	2	5	0			2	1	5	0			0	0	4	0
3	1	2	0			3	0	2	1			1	0	4	0			1	3	4	0			3	2	3	0
1	0	1	1			1	0	1	0			3	0	3	0			3	2	3	0			0	2	2	1
1	1	1	0			1	0	1	0			1	0	2	4			1	0	2	0			3	0	5	2
1	1	0	0			1	2	0	1			2	2	3	0			2	1	3	0			2	0	10	0
1	2	2	0			1	0	2	1			0	0	1	3			0	4	1	0			2	0	3	1
1	0	0	0			1	0	0	0			2	3	0	0			2	0	0	0			2	0	0	0
1	1	1	1			1	0	1	0			3	0	0	1			3	2	0	5			3	0	1	0
1	1	2	0			1	1	2	1			2	0	4	4			2	2	4	0			0	0	5	3
0	0	3	0			0	1	3	1			0	0	4	2			0	4	4	5			2	0	1	4
4	1	1	1			4	0	1	2			1	0	5	2			1	0	5	2			2	0	0	0
1	1	3	3			1	1	3	1			0	0	2	0			0	0	2	6			2	0	1	1
3	0	2	1			3	0	2	1			1	0	1	3			1	2	1	0			2	2	2	1
1	0	0	0			1	4	0	1			1	0	5	0			1	4	5	0			1	3	0	0
1	0	0	1			1	3	0	0			5	0	0	0			5	0	0	0			3	0	1	3
0	2	2	0			0	0	2	1			2	1	4	2			2	2	4	7			2	0	3	3
1	0	0	1			1	1	0	1			3	3	2	0			3	3	2	0			0	1	0	2
0	1	1	0			0	0	1	1			2	0	1	0			2	3	1	3			2	1	1	2
0	0	2	0			0	0	2	0			1	0	0	2			1	0	0	2			2	1	3	2
0	0	2	0			0	0	2	0			2	0	0	2			2	2	0	1			2	2	1	2
1	0	1	0			1	0	1	1			2	0	0	0			2	2	0	0			3	1	2	3
2	0	1	0			2	1	1	2			1	0	0	1			1	0	0	6			1	0	2	2
0	0	2	0			0	1	2	0			2	0	0	4			2	0	0	3			2	0	4	2
2	0	2	0			2	0	2	0			2	2	3	0			2	0	3	0			2	0	3	4
1	1	2	0			1	2	2	2			0	3	0	0			0	0	0	0			2	6	2	2
1	1	3	0			1	0	3	0			2	0	0	0			2	2	0	2			2	0	1	3
1	0	2	0			1	0	2	1			0	2	2	2			0	0	2	0			1	0	0	4
1	0	2	0			1	1	2	2			0	0	1	0			0	0	1	0			3	0	2	6
1	0	3	0			1	1	3	0			2	0	1	1			2	4	1	2			2	1	3	1
3	0	1	0			3	0	1	0			2	0	2	2			2	0	2	0			1	1	0	3
1	1	2	0			1	1	2	0			0	0	3	4			0	5	3	7			2	0	4	0
1	1	4	0			1	1	4	0			2	0	3	2			2	0	3	0			2	1	5	0
0	1	2	0			0	0	2	0			2	0	5	1			2	0	5	0			0	0	3	6
1	0	0	0			1	0	0	0			0	0	0	0			0	0	0	0			2	0	5	4
1	0	1	1			1	1	1	0			1	0	0	1			1	0	0	0			1	0	3	2
0	0	0	0			0	2	0	0			2	0	4	1			2	0	4	0			0	4	2	1
1	1	1	0			1	0	1	1			0	0	0	0			0	0	0	0			4	1	3	5
0	1	1	1			0	0	1	0			1	2	3	0			1	3	3	0			0	1	2	1
0	0	1	0			0	1	1	0			2	0	3	0			2	0	3	0			8	2	5	2
0	0	3	0			0	0	3	1			1	0	2	2			1	3	2	1			3	0	5	4
1	0	3	0			1	0	3	0			0	1	1	1			0	3	1	0			0	2	2	0
2	6	4	0			2	1	4	1			0	0	0	0			0	0	0	0			7	0	2	4
1	1	3	0			1	0	3	0			1	0	3	2			1	3	3	1			0	0	4	4
1	1	0	2			1	1	0	2			2	0	4	0			2	1	4	0			1	0	4	4
1		0	0			1		0	2			0	0	1	2			0	1	1	1			2	0	3	0
																								2
1	0	3	1			1	0	3	1			2	2	0	0			2	2	0	2
0	0	3	0			0	3	3	2			2	0	3	2			2	1	3	0			3	0	0	0
1	0	3	1			1	0	3	1			2	2	0	0			2	0	0	1			2	2	2	0
1	0	6	0			1	0	6	1			2	0	6	2			2	0	6	3			2	2	2	1
0	0	3	0			0	2	3	1			0	2	4	0			0	1	4	0			2	1	3	2
1	0	3	2			1	1	3	2			0	2	3	2			0	2	3	0			4	2	4	3
1	0	5	1			1	1	5	1			2	1	1	0			2	2	1	0			0	3	3	2
3	0	2	0			3	0	2	1			2	2	5	2			2	2	5	0			2	0	2	2
1	0	3	0			1	1	3	1			2	2	4	0			2	1	4	1			3	0	2	2
3	2	2	2			3	0	2	1			3	0	5	0			3	1	5	1			2	1	4	4
1	0	3	1			1	2	3	3			2	1	3	0			2	1	3	0			2	0	3	2
3	0	5	0			3	0	5	1			2	3	2	1			2	0	2	1			3	2	2	3
0	0	6	2			0	2	6	2			0	2	4	0			0	0	4	1			4	3	3	0
0	1	3	1			0	1	3	0			0	2	3	2			0	0	3	4			2	0	4	0
1	1	2	1			1	1	2	1			0	2	3	0			0	0	3	0			1	0	2	2
1	0	3	2			1	1	3	0			0	1	3	1			0	2	3	2			2	0	3	0
1	1	4	0			1	0	4	0			1	1	4	2			1	2	4	0			2	0	3	0
0	0	7	0			0	0	7	1			2	3	5	0			2	2	5	3			6	0	4	2
1	4	1	1			1	0	1	0			2	0	4	1			2	2	4	1			2	0	6	0
1	3	3	1			1	2	3	1			2	2	3	2			2	0	3	2			2	1	4	1
2	0	3	1			2	2	3	1			4	0	2	0			4	0	2	3			0	0	2	2
0	1	6	3			0	0	6	2			0	0	7	1			0	0	7	1			0	2	0	2
1	0	2	0			1	1	2	1			3	0	5	1			3	0	5	0			0	3	1	3
1	0	4	1			1	1	4	3			0	2	7	1			0	1	7	2			0	1	3	4
1	0	2	1			1	0	2	1			2	1	4	0			2	2	4	1			1	0	2	2
1	0	2	1			1	2	2	0			2	2	1	0			2	0	1	1			0	2	2	2
1	1	3	0			1	0	3	1			2	2	0	0			2	0	0	0			0	0	2	1
2	1	3	0			2	2	3	1			2	0	3	2			2	2	3	1			2	2	0	3
1	0	2	2			1	4	2	0			3	0	5	2			3	0	5	2			6	2	5	2
2	2	3	0			2	3	3	3			2	0	2	1			2	1	2	0			3	0	2	2
1	0	3	2			1	4	3	0			2	0	6	2			2	1	6	1			1	0	6	1
1	0	2	1			1	2	2	2			2	0	3	0			2	0	3	0			0	2	3	4
2	1	5	0			2	1	5	2			3	0	4	0			3	0	4	0			3	0	2	5
1	1	6	0			1	2	6	1			2	3	0	1			2	1	0	0			0	1	2	2
3	0	1	1			3	0	1	0			3	1	0	2			3	3	0	2			3	3	2	2
1	1	0	1			1	1	0	4			3	0	3	2			3	0	3	1			2	1	2	2
1	1	3	1			1	1	3	0			1	0	6	2			1	2	6	3			4	1	4	2
1	0	1	1			1	0	1	0			3	0	7	0			3	1	7	2			2	3	2	1
1	0	1	0			1	2	1	1			2	0	4	0			2	2	4	2			1	0	4	1
2	1	2	3			2	1	2	1			0	0	6	1			0	1	6	1			2	2	2	4
0	2	1	0			0	1	1	0			1	0	1	2			1	2	1	0			2	0	2	1
1	0	2	0			1	1	2	1			2	0	4	2			2	0	4	0			1	2	9	2
1	0	1	0			1	0	1	1			2	0	2	2			2		2				3	7	4	1
0	1	1	1			0	1	1	1			2	0	3	1			2	2	3	3			3	0	1	1
2	0	2	0			2	2	2	1			2	1	2	2			2	1	2	3			4	6	2	0
1	0	2	3			1	1	2	0			1	2	5	0			1	2	5	1			2	0	4	0
0	1	3	2			0	0	3	0			1	0	5	2			1	3	5	1			3	0	4	0
2	0	3	0			2	0	3	0			0	2	3	2			0	0	3	0			4	5	4	0
1	1	1	1			1	1	1	1			0	0	4	0			0	1	4	1			2	1	3	3
1		3	2			1	2	3	3			0	2	6	1			0	7	6	0			2	3	0	0
																			0		0			1	0	3	5
2	2	3	2			2	0	3	2			1	1	3	0			1	1	3	0			0
1	1	4	1			1	1	4	0			1	2	3	0			1	3	3	2
3	2	5	0			3	1	5	2			1	2	3	0			1	2	3	1			6	1	0	0
0	0	5	1			0	1	5	2			0	2	4	2			0	2	4	0			0	0	4	0
0	1	2	0			0	0	2	1			2	0	0	1			2	2	0	0			4	0	0	0
3	1	3	1			3	1	3	2			2	2	2	0			2	0	2	0			3	0	0	0
0	2	6	0			0	2	6	2			3	0	2	1			3	2	2	0			2	0	3	0
0	1	5	1			0	0	5	1			2	2	0	4			2	1	0	1			0	2	2	6
1	1	2	0			1	0	2	0			4	1	3	1			4	0	3	3			2	2	4	0
0	0	1	0			0	0	1	2			0	0	2	0			0	4	2	0			1	0	3	2
1	0	0	0			1	1	0	0			0	1	1	0			0	0	1	1			1	2	2	0
1	1	2	2			1	1	2	0			0	4	5	0			0	2	5	1			1	0	2	0
1	2	1	2			1	2	1	1			3	1	3	2			3	2	3	1			1	0	3	0
1	0	3	0			1	1	3	0			0	1	2	1			0	2	2	2			3	0	3	0
3	0	2	0			3	0	2	1			4	0	5	3			4	0	5	2			4	0	4	2
1	0	0	1			1	1	0	1			3	1	2	4			3	2	2	0			2	0	3	3
1	0	2	0			1	2	2	2			0	0	4	2			0	1	4	3			2	0	2	0
1	0	3	1			1	3	3	0			0	1	2	0			0	7	2	1			1	0	3	0
2	0	2	0			2	0	2	1			2	3	5	1			2	2	5	0			2	0	2	2
0	0	2	0			0	0	2	1			0	3	0	0			0	2	0	2			2	0	2	0
1	0	1	0			1	0	1	2			1	0	5	0			1	2	5	0			3	0	3	3
2	0	2	0			2	0	2	0			1	0	3	0			1	2	3	1			3	0	2	0
2	1	4	0			2	1	4	1			2	3	0	0			2	4	0	0			3	0	7	1
1	1	2	0			1	0	2	1			1	2	4	1			1	2	4	2			2	0	3	0
1	1	2	0			1	1	2	0			3	0	6	0			3	0	6	1			5	0	3	0
1	1	1	0			1	1	1	1			2	1	2	0			2	0	2	3			1	0	2	3
1	0	2	1			1	0	2	2			1	0	0	1			1	0	0	2			2	2	4	2
0	1	3	0			0	0	3	1			2	0	4	0			2	0	4	2			4	0	3	1
0	0	0	0			0	2	0	3			3	2	2	0			3	3	2	2			2	0	0	3
1	0	0	0			1	3	0	1			1	0	3	1			1	0	3	1			2	0	3	2
2	1	2	0			2	3	2	0			0	0	2	0			0	2	2	1			0	0	2	4
0	0	1	0			0	2	1	0			1	2	2	3			1	3	2	1			5	0	2	1
0	0	3	0			0	2	3	1			0	1	0	1			0	0	0	0			1	0	3	0
3	1	2	0			3	0	2	2			0	1	0	2			0	2	0	2			2	0	2	2
1	1	1	0			1	2	1	2			0	0	2	1			0	0	2	3			2	2	2	0
0	0	1	0			0	2	1	0			2	0	2	1			2	2	2	0			2	0	0	2
2	1	1	1			2	2	1	3			0	0	4	2			0	1	4	1			3	0	6	1
1	1	1	0			1	2	1	4			0	0	2	0			0	1	2	5			1	3	3	2
1	1	2	0			1	2	2	1			0	0	3	1			0	2	3	3			3	0	4	1
0	1	2	0			0	0	2	0			0	0	0	0			0	1	0	0			3	0	3	0
2	1	3	0			2	1	3	2			2	1	4	0			2	0	4	2			2	0	9	0
1	2	4	0			1	0	4	0			0	0	0	1			0	0	0	1			3	0	4	2
0	0	5	0			0	0	5	1			2	0	3	2			2		3				2	0	1	4
1	0	2	0			1	0	2	2			2	0	2	2			2		2				0	0	4	0
2	1	3	1			2	0	3	2			0	0	1	0			0		1				1	0	4	3
2	0	1	4			2	0	1	1			0	0	1	0			0		1				1	4	2	3
1	2	3	0			1	0	3	0			2	2	3	9			2		3				0	1	3	2
1	0	1	0			1	3	1	0			0	0	2	0			0		2				0	0	4	4
1	0	1	1			1	0	1				0	1	2	0			0		2				0	0	5	2
1	0	1				1	0	1				1	0	0	0			1		0				2	3	7	5
																								2	3	3	3
																								0	3	3	2
																											2
																											0
																											2

## Sheet: Figure 3
Figure 3a: Aberrations per metaphase						Figure 3c: EdU-positive mitotic cells (%)
siLacZ	siSETX	siFANCD2	siSETX + siFANCD2			siLacZ	siSETX	siFANCD2	siSETX + siFANCD2
3	0	3	3			10	18	14	12
2	2	0	0			20	26	10	12
1	1	2	2			18	22	14	10
2	1	1	0			14	24	6	14
1	3	0	0
0	2	1	2
3	2	3	1			Figure 3d: EdU spots mitotic cells
1	1	0	0			siLacZ	siSETX	siFANCD2	siSETX + siFANCD2
1	1	1	2			0.18	0.26	0.12	0.1
1	0	0	0			0.18	0.36	0.1	0.14
1	2	3	1			0.16	0.28	0.18	0.1
1	0	0	2
1	1	0	1
1	2	3	0			Figure 3f: Anaphases with bridges and lagging chromosomes (%)
0	3	1	0
4	1	0	1			siLacZ	siSETX	siFANCD2	siSETX + siFANCD2
1	3	2	3			26	26	10	32
3	2	1	3			10	33	18	53
1	0	1	0			24	31	14	53
1	0	4	2			18	25	26	53
0	2	4	1
1	0	1	1
0	1	0	2
0	2	1	2
0	2	1	0
1	1	1	1
2	1	3	2
0	2	3	0
2	2	0	0
1	2	0	0
1	3	1	2
1	2	3	1
1	2	1	1
1	3	0	0
3	1	0	1
1	2	1	2
1	4	2	2
0	2	1	0
1	0	0	1
1	1	0	0
0	0	0	0
1	1	2	1
0	1	2	4
0	1	1	2
0	3	1	0
1	3	1	0
2	4	1	2
1	3	1	0
1	0	1	2
1	0	1	0
1	3	2	2
0	3	1	0
1	3	3	3
1	6	1	2
0	3	1	1
1	3	2	1
1	5	3	0
3	2	0	1
1	3	1	0
3	2	1	3
1	3	1	1
3	5	3	3
0	6	2	2
0	3	0	0
1	2	2	2
1	3	0	2
1	4	1	2
0	7	2	2
1	1	3	1
1	3	2	5
2	3	3	1
0	6	1	2
1	2	3	0
1	4	1	2
1	2	3	1
1	2	1	2
1	3	3	2
2	3	2	1
1	2	2	3
2	3	1	2
1	3	2	0
1	2	1	1
2	5	2	0
1	6	2	3
3	1	1	3
1	0	1	1
1	3	0	2
1	1	3	2
1	1	2	0
2	2	0	1
0	1	1	0
1	2	3	3
1	1	1	0
0	1	0	1
2	2	0	4
1	2	1	2
0	3	0	2
2	3	1	0
1	1	0	0
1	3	0	3
0	0	0	2
1	1	0	1
1	2	0	0
0	2	2	4
2	1	1	1
0	0	2	2
0	0	0	1
1	0	1	3
2	0	0	0
1	1	0	1
2	0	1	2
0	2	0	2
2	1	0	0
2	1	0	0
0	0	1	1
2	2	0	0
0	1	0	0
3	0	1	2
1	4	0	1
0	3	0	0
0	5	0	2
0	1	1	0
0	3	3	1
2	6	0	3
1	0	1	1
1	3	1	1
4	0	0	4
2	0	1	2
1	0	0	0
4	3	1	0
3	4	0	0
4	2	2	4
0	2	0	2
1	0	0	1
0	3	0	2
0	2	1	1
1	3	0	2
2	2	3	3
3	3	0	0
2	1	1	2
2	2	0	0
2	1	1	0
6	0	0	3
1	2	3	1
2	2	0	3
2	2	2	5
1	0	1	3
1	1	1	0
2	2	0	1
0	2	0	1
2	3	0	0
1	4	1	1
3	5	2	1
0	5	3	0
0	2	2	1
3	3	1	0
0	6	2	1
0	5	1	1
1	2	1	0
0	1	0	0
1	0	0	0
1	2	1	1
1	1	1	0
1	3	2	0
3	2	3	0
1	0	1	0
1	2	0	1
1	3	1	0
2	2	1	0
0	2	0	2
1	1	0	1
2	2	1	2
2	4	1	1
1	2	0	2
1	2	0	1
1	1	1	3
1	2	0	2
0	3	2	2
0	0	0	2
1	0	0	3
2	2	1	2
0	1	1	0
0	3	2	1
3	2	1	1
1	1	0	1
0	1	0	2
2	1	1	1
1	1	2	1
1	2	2	0
0	2	2	0
2	3	1	0
1	4	2	0
0	5	0	0
1	2	0	0
2	3	1	2
2	1	3	0
1	3	1	1
1	1	2	0
1	1	0	0
1	1	1	2

## Sheet: Figure 4
Figure 4a: Aberrations per metaphase						Figure 4b: Aberrations per metaphase						Figure 4c: EdU-positive mitotic cells (%)
siLacZ	siSETX	siMUS81	siSETX + siMUS81			siLacZ	siSETX	siXPF	siSETX + siXPF			siLacZ	siSETX	siMUS81	siSETX + siMUS81
0	1	0	0			1	1	3	2			10	18	14	12
0	1	1	1			1	3	0	3			20	26	10	10
1	2	1	1			2	2	0	2			18	22
1	2	2	1			2	2	0	2			14	24	22	12
1	2	1	0			1	4	2	0
2	0	0	1			0	4	3	3
2	3	1	0			1	4	0	2			Figure 4d: EdU-positive mitotic cells (%)
1	2	1	0			1	2	4	1			siLacZ	siSETX	siXPF	siSETX + siXPF
1	2	3	1			0	3	1	1			10	18	14	8
2	1	0	1			1	4	2	2			20	26	14	8
1	2	0	1			1	3	2	0			18	22	14	16
1	1	1	0			2	4	1	1			14	24
1	0	1	0			0	4	0	1
0	1	0	0			2	3	4	3
0	0	0	0			0	3	0	3			Figure 4e: EdU spots per mitotic cells
0	1	2	2			2	4	1	0			siLacZ	siSETX	siMUS81	siSETX + siMUS81
1	3	1	0			1	3	2	2			0.18	0.26	0.24	0.1
0	2	1	0			1	4	2	1			0.18	0.36	0.1	0.12
1	2	0	0			1	2	1	2			0.16	0.28	0.14	0.1
0	1	0	0			2	3	3	0
0	3	1	1			2	1	0	2
0	2	0	0			1	4	0	3			Figure 4f: EdU spots per mitotic cells
0	1	1	0			0	3	1	1			siLacZ	siSETX	siXPF	siSETX + siXPF
2	1	0	1			1	1	3	1			0.18	0.26	0.16	0.08
2	1	0	3			0	2	2	3			0.18	0.36	0.18	0.16
2	3	1	0			1	3	3	1			0.16	0.28	0.14	0.08
0	0	1	1			0	1	0	2
1	1	2	0			1	1	2	3
0	2	0	0			2	1	3	4			Figure 4g: Anaphases with bridges and lagging chromosomes (%)
1	3	1	1			1	2	0	3			siLacZ	siSETX	siMus81	siSETX + siMus81	siXPF	siSETX + siXPF
1	1	0	1			2	1	1	3			11.6279	15.9091	15.5556	24.4898	22	33.9623
0	3	1	0			2	0	0	1			15.2174	22.2222	17.3913	25	23.2558	33.3333
2	1	0	1			3	2	0	3			13.7255	20	19.1489	24.4444	26.6667	34.0909
0	0	0	0			0	2	2	2
1	1	1	0			1	2	0	2
1	1	1	0			0	2	2	0
2	1	1	0			1	2	1	2
0	1	1	0			2	0	2	0
1	3	1	0			2	3	1	1
0	1	1	0			2	4	2	0
3	3	1	1			0	4	2	3
0	2	1	1			1	1	1	2
0	3	0	0			1	4	1	2
0	3	0	2			3	0	3	3
1	0	0	2			1	3	0	2
0	3	1	2			0	0	0	1
0	2	0	0			0	1	0	2
0	1	1	2			0	2	0	2
0	4	1	1			0	0	2
3	0	0	1			0	0	3
0	3	0	1			1	2	3	3
0	2	0	1			1	1	2	2
0	2	1	0			0	0	2	1
1	1	0	2			0	2	2	2
1	0	1	0			1	1	3	2
0	2	2	1			0	2	2	4
1	2	0	1			1	2	2	3
1	0	1	1			1	2	0	3
1	2	2	0			0	2	1	2
0	2	1	1			1	2	0	2
3	0	2	0			1	2	1	1
2	0	4	0			1	2	3	2
1	0	1	0			0	4	2	1
2	2	1	1			2	3	1	1
0	0	5	1			0	1	1	2
0	3	1	0			0	2	2	1
0	1	1	0			0	1	3	2
1	3	0	0			0	1	1	3
0	1	1	0			0	2	1	2
0	3	1	0			0	1	1	0
0	3	0	0			0	1	2	2
0	1	0	0			0	3	0	1
1	2	0	0			2	2	0	2
0	1	0	0			0	3	2	1
2	0	0	1			1	1	0	2
1	2	0	0			1	4	1	3
1	0	0	1			0	2	2	4
2	0	1	1			1	1	1	2
0	0	1	1			1	2	2	3
2	1	0	2			1	0	1	1
1	0	0	1			1	5	1	1
0	1	0	1			1	3	2	3
2	0	0	1			2	1	1	0
1	1	0	1			0	3	2	0
0	2	0	1			0	2	1	4
0	1	2	0			1	3	1	2
1	0	1	0			1	5	1	3
0	1	1	0			1	2	0	1
2	1	0	2			1	1	1	1
2	0	0	2			1	4	4	3
0	0	1	0			1	1	2	1
0	2	2	0			2	1	1	2
3	2	0	1			1	2	3	0
2	2	2	0			0	3	0	1
0	3	2	1			0	4	3	2
1	1	0	2			1	1	2	2
0	6	0	0			1	0	2	3
1	1	0	0			2	2	1	0
0	0	0	0			1	2	1
0	4	0	1			0	2	2
							3
0	0	2	1				3
1	0	2	0
0	1	0	1			2	2	1	0
0	0	1	0			0	4	3	1
0	2	0	1			2	3	4	2
1	1	0	0			1	2	1	2
2	1	0	2			0	4	2	6
2	0	1	0			1	3	1	2
1	0	2	1			2	2	3	2
1	2	4	0			1	1	2	1
1	1	0	0			1	3	2	1
1	2	0	2			0	0	2	1
0	1	2	1			0	2	1	3
1	1	1	0			0	6	0	1
2	0	2	2			0	3	2	2
2	3	0	0			1	4	1	0
2	2	0	0			1	5	3	3
1	3	0	0			1	0	1	3
0	2	0	0			3	4	0	1
0	0	0	0			0	3	0	2
0	1	2	1			3	3	2	3
1	2	0	1			1	0	1	0
0	1	0	1			0	1	2	4
0	2	0	1			1	2	0	1
0	1	1	1			0	4	0	0
0	0	1	1			0	2	0	2
0	1	1	0			0	1	0	1
0	2	0	2			0	6	1	0
1	2	0	0			2	6	1	1
0	3	0	0			2	4	1	2
0	3	0	0			2	1	1	1
1	2	0	0			1	4	1	2
1	2	0	0			1	1	1	2
0	5	1	0			1	1	1	1
0	1	0	2			1	5	3	2
1	3	0	2			0	2	0	0
0	0	0	0			0	1	1	1
0	2	2	0			3	2	2	1
0	1	2	0			0	3	0	0
1	1	0	1			0	1	2	1
0	1	0	0			0	3	0	2
1	3	0	1			2	3	0	2
0	2	0	0			2	0	1	2
1	0	0	1			0	1	0	1
0	3	0	0			0	0	0	1
1	0	0	0			0	0	0	2
0	0	0	1			0	0	2	3
0	1	1	1			2	2	0	1
0	3	0	1			1	0	2	2
1	3	0	0			1	0	1	0
						0	0	1	2
						0		2

## Sheet: Figure 5
	Figure 5b: Clonogenic survival relative to siLacZ (%)
HCT116	siLac Z	siSETX	siFANCD2	siSETX + siFANCD2
	100	93.75	100	70.8
	100	82.1	100	58.4
	100	98.2	77	57.8
	Figure 5c: Clonogenic survival relative to siLacZ (%)
MCF7	siLacZ	siSETX	siFANCD2	siSETX + siFANCD2
	100	224	9	4
	100	123	117	67
	100	108	180	51
	Figure 5d: Clonogenic survival relative to siLacZ (%)
MCF10-2A	siLacZ	siSETX	siFANCD2	siSETX + siFANCD2
	100	93	107	148
	100	68	76	85
	100	127	165	49
	Figure 5e: Clonogenic survival relative to siLacZ (%)
FaDu	siLacZ	siSETX	FA-KO siLacZ	FA-KO siSETX	FA corr siLacZ	FA corr siSETX
	100	52	66	21	189	90
	100	33	41	11	51	54
	100	59	35	15	75	46

## Sheet: SFigure 1
Supplementary Figure 1b: Aberrations per metaphase				Supplementary Figure 1c: Aberrations per metaphase				Supplementary Figure 1f: Percentage of cells							Supplementary Figure 1g: FANCD2 foci per mitotic cell				Supplementary Figure 1h: FANCD2 foci per mitotic cell
HeLa				RPE1					G1	S	G2/M				HeLa				RPE1
siLac Z	siSETX			siLac Z	siSETX			siLacZ	55.4	16.6	28				siLac Z	siSETX			siLac Z	siSETX
0	0			0	0				63.1	11	25.9				2	1			0	0
0	1			0	0				68.4	11.2	20.4				3	1			0	0
0	0			0	0										2	2			1	0
0	1			0	0			siSETX	60.5	14.4	25				0	1			0	0
2	2			0	0				62.5	11.8	24				0	0			0	0
1	3			0	2				58.4	13.8	27.8				0	2			0	0
0	2			0	0										1	4			0	1
0	0			2	0										1	1			0	1
1	2			0	1										3	0			0	0
1	2			1	0										1	2			3	0
0	3			1	0										2	1			0	2
0	2			0	0										1	2			0	0
1	2			0	1										1	5			2	2
0	0			0	0										2	2			0	0
0	0			0	0										2	1			0	0
1	0			0	1										2	3			0	0
1	2			0	1										2	2			2	0
0	11			0	0										2	2			0	0
1	0			1	0										3	2			2	1
0	2			0	0										2	2			1	1
0	0			0	0										2	1			0	0
1	1			0	1										4	1			0	2
0	1			1	0										2	1			0	0
0	0			1	0										2	2			3	0
1	1			0	0										2	2			0	0
0	3			1	1										2	3			0	0
0	4			0	0										2	2			0	0
1	0			2	1										2	2			1	0
0	3			0	0										2	1			0	1
0	2			0	0										2	2			0	0
0	2			0	0										2	2			1	0
0	3			2	0										2	4			0	0
0	0			0	2										2	2			0	2
1	1			1	1										2	2			2	1
0	1			0	0										2	2			0	0
1	2			0	2										2	3			1	0
0	1			0	0										2	3			0	0
3	2			2	0										1	4			0	0
0	0			0	0										2	2			0	1
0	2			0	0										2	2			0	0
1	1			1	1										2	3			0	0
1	3			1	0										1	4			2	0
0	0			1	1										2	2			1	0
1	2			0	1										2	3			0	1
1	0			1	0										2	2			0	0
1	1			0	1										2	3			0	0
1	0			0	1										2	1			1	0
1	1			0	1										2	1			0	0
0	0				0										3	1			2	3
1	2				0										2	2			0	0
2	2			1	0														0	0
1	5			1	1														1	1
1	1			0	0										2	2			0	0
0	2			3	1										2	1			0	2
0	2			0	0										2	2			0	0
0	0			0	1										2	4			0	2
1	2			1	1										2	2			0	0
0	0			1	0										2	5			0	0
0	1			0	0										2	1			0	0
0	1			0	0										2	1			1	0
0	2			0	0										2	1			0	3
0	1			1	1										2	2			1	0
0	2			1	0										2	2			1	0
0	2			1	0										2	3			0	2
1	2			1	0										2	4			0	0
1	0			0	0										2	1			0	2
1	3			0	0										2	2			3	0
2	2			0	1										2	2			0	0
1	2			0	0										4	2			0	0
0	2			0	0										2	1			0	2
0	0			0	0										0	2			2	0
0	1			0	0										2	1			1	0
1	2			0	0										1	1			0	0
1	1			0	0										2	2			0	0
0	1			0	0										2	2			0	0
0	2			1	0										2	1			1	2
0	1			0	0										2	1			0	0
0	2			1	0										2	2			0	0
1	1			0	2										1	4			1	0
0	1			1	0										2	3			1	0
1	0			1	0										2	1			0	0
0	1			1	0										2	2			2	0
0	0			0	0										1	2			0	2
3	0			2	0										2	2			1	0
0	2			0	1										2	3			0	0
0	2			0	0										2	3			0	2
0	1			1	0										2	2			0	3
0	0			0	0										2	3			1	0
1	0			0	0										3	4			0	0
2	2			1	0										0	2			0	0
1	2			1											2	2			0	0
0	4			2											4	3			2	0
0	1			1											2	3			0	0
1	1			1											2	3			0	0
1	0			0											2	2			2	0
0	0			0											2	3			0	0
0	1			0											2	2			0	0
1	3														2	3			0	0
0	1														1	2			1	0
0	0			0	0										2	2			0	0
				1	0										1	3
2	2			0	0										1	6			0	0
0	3			0	0														2	0
1	0			0	1										2	2			1	2
1	3			0	0										2	0			0	4
1	2			1	0										2	4			2	1
3	0			1	1										2	2			0	0
3	1			0	0										2	1			2	2
0	2			1	0										1	1			0	1
1	2			0	0										2	2			2	1
1	2			1	0										1	4			2	4
2	1			0	0										2	2			0	0
1	2			1	0										3	1			0	0
1	2			0	0										2	5			0	1
0	1			1	1										2	0			2	0
0	1			0	0										2	2			0	1
0	0			0	0										2	2			0	1
1	2			0	1										2	0			2	0
1	0			0	0										1	2			1	1
0	2			0	0										2	3			1	0
2	2			0	1										2	1			0	0
1				0	0										2	5			3	2
0	1			1	0										2	3			0	1
1	2			0	0										2	11			2	1
0	1			1	0										3	2			0	0
0	0			0	0										2	2			2	2
0	4			1	1										1	1			2	0
0	1			1	0										2	1			0	0
3	0			0	0										2	2			0	2
1	0			0	0										2	0			0	2
1	2			0	1										2	1			1	0
0	0			2	1										2	2			1	0
0	1			0	1										2	2			4	0
1	0			1	0										2	1			2	1
0	4			1	1										2	4			0	0
0	0			0	0										4	3			0	1
1	0			1	0										2	2			1	2
1	3			0	0										2	2			2	1
1	0			1	0										2	1			0	0
1	1			0	0										1	2			0	1
0	1			0	0										2	2			2	3
0	3			0	2										2	5			0	1
2	0			0	0										2	4			0	1
1	0			0	0										1	2			0	0
0	1			0	1										2	3			0	2
1	1			0	1										1	2			0	0
0	2			0	2										1	3			1	1
0	0			0	0										2	2			1	0
0	1			0											2	3			1	0
0	1														2	3			0	2
1	0														2	2			3	2
															3	6
															3	4

## Sheet: SFigure 2
Supplementary Figure 2c: FANCD2-positive interphase nuclei (%)				Supplementary Figure 2d: Metaphases with FHIT signals at FRA3B (%)
siLacZ APH	siSETX APH			siLacZ + mock sol.	siSETX + mock sol.	siLacZ + RNaseH	siSETX + RNaseH	siLacZ + vector	siSETX + vector	siLacZ + RNH1	siSETX + RNH1
27.2	42.4			48	92	52	54	44	90	54	70
26.6	30.1
39	24

## Sheet: SFigure 3
Supplementary Figure 3b: Metaphases with fragile chromatin (%)
siLac Z	siFANCD2	siSETX	siSETX + si FANCD2
4.8	25	36.7	60
9.1	52.2	48.3	100

## Sheet: SFigure 5
Supplementary Figure 5: Anaphases with bridges and lagging chromosomes (%)
MCF7
siLacZ	siSETX	siFANCD2	siSETX + siFANCD2
29.1667	29.1667	28	46.4286
29.0323	28	27.5862	42.3077
27.5862	30	29.6296	42.8571
